# Supplementary material for: Deep-Sequencing Protocols Influence the Results Obtained in Small-RNA Sequencing
Source: PLoS One. 2012 Feb 27;7(2):e32724. doi: 10.1371/journal.pone.0032724 (PMC3287988; doi:10.1371/journal.pone.0032724)
Supplement: Table S1 — microRNA reads counts. Aligned reads of length 19–26 nt were considered to correspond to a mature miRNA (or miR*) only if the aligned position did not differ from the annotated position of the mature miRNA (or miR*) by more than 2 bp and if the reads had at most as many genomic match positions as the number of genomic copies of the respective mature miRNA (or miR*). (XLS) [file pone.0032724.s008.xls]

## Sheet: Feuille1
miR	ES_XY_454	ES_XY_Solexa_Illu	ES_XY_Solexa_i_IDT	ES_XY_Solexa_IDT	ES_XY_SOLID_v3	ES_XY_SOLID_v4	ES_XX_454	ES_XX_Solexa_i_IDT	ES_XX_SOLID_v3	ES_XX_SOLID_v4
mmu-let-7a	33	5492	1394	6946	52	80	42	6538	154	130
mmu-let-7b	31	321	32	189	12	8	68	340	37	15
mmu-let-7b*	0	0	0	0	0	0	0	2	0	1
mmu-let-7c	138	17240	984	5819	81	94	143	8959	342	355
mmu-let-7c-1*	0	0	0	0	0	11	0	1	0	15
mmu-let-7d	16	398	237	1086	24	113	12	729	57	136
mmu-let-7d*	0	10	25	38	4	1	0	33	2	4
mmu-let-7e	11	1199	948	5140	190	76	11	3197	154	110
mmu-let-7e*	0	0	4	16	0	0	1	8	0	12
mmu-let-7f	15	10616	2857	14394	40	125	12	15254	92	462
mmu-let-7f-1*	0	0	0	0	0	0	0	0	0	3
mmu-let-7f-2*	0	7	9	32	1	0	0	58	0	3
mmu-let-7g	16	6309	786	5070	193	252	16	1340	136	315
mmu-let-7g*	2	13	3	16	2	1	0	3	1	3
mmu-let-7i	12	738	427	2252	4	25	27	797	5	4
mmu-let-7i*	2	3	0	3	0	0	4	0	0	1
mmu-miR-1	0	3498	317	1963	32	25	0	96	10	4
mmu-miR-100	3	45	74	196	32	11	0	60	9	11
mmu-miR-100*	0	0	0	0	1	0	0	0	1	0
mmu-miR-101a	3	109234	51250	263195	5227	3078	4	52205	10378	2307
mmu-miR-101a*	2	201	61	308	115	46	0	46	192	32
mmu-miR-101b	1	127155	68708	271318	1304	1854	2	71408	2887	1069
mmu-miR-101b*	1	0	0	11	19	3	0	4	16	3
mmu-miR-103	10	35322	20340	55590	42178	10742	5	14991	74764	6332
mmu-miR-103-1*	0	0	0	7	33	4	0	0	16	5
mmu-miR-103-2*	0	0	47	163	25	23	0	26	18	15
mmu-miR-106a	79	149799	1670	11276	37451	10922	7	255	13594	2341
mmu-miR-106a*	11	18	242	874	312	280	0	68	90	39
mmu-miR-106b	100	28129	113	842	3414	3789	14	55	6411	2002
mmu-miR-106b*	71	4138	3459	6932	628	399	12	2754	910	327
mmu-miR-107	1	90	302	1793	5411	812	0	310	5923	671
mmu-miR-107*	0	0	7	14	13	1	0	2	30	7
mmu-miR-10a	0	2180	681	2133	68	85	0	36	0	8
mmu-miR-10a*	0	4	24	82	0	1	0	0	0	0
mmu-miR-10b	3	379	201	604	39	28	8	504	18	64
mmu-miR-10b*	0	0	3	7	2	35	0	5	0	67
mmu-miR-1-1*	0	0	0	0	1	0	0	0	0	0
mmu-miR-1188	6	100	108	325	23	3	2	75	8	0
mmu-miR-1188*	0	0	0	4	4	1	0	0	0	0
mmu-miR-1190	0	5	0	1	8	8	0	0	5	1
mmu-miR-1191	0	0	19	60	1	0	0	24	0	0
mmu-miR-1192	0	0	0	1	0	1	0	0	0	0
mmu-miR-1193-3p	0	288	473	1853	826	631	0	616	290	463
mmu-miR-1193-5p	0	56	34	146	16	2	0	39	12	2
mmu-miR-1197	0	107	846	3291	6	60	0	392	6	44
mmu-miR-1197*	0	15	2	22	3	2	0	1	12	3
mmu-miR-1198-3p	0	81	1	14	1	0	0	19	1	1
mmu-miR-1198-5p	0	92	26	60	1	3	0	47	2	3
mmu-miR-1199	4	199	90	209	4	0	10	142	1	0
mmu-miR-1199*	1	22	6	5	1	0	3	4	1	0
mmu-miR-122	0	0	14	41	0	1	0	13	0	0
mmu-miR-1224	0	36	3	9	0	3	0	6	2	5
mmu-miR-124	97	1477	669	3666	3622	3085	47	601	8188	4314
mmu-miR-124*	4	83	1329	4488	277	131	2	3499	320	214
mmu-miR-1247	0	0	43	54	11	1	2	151	5	2
mmu-miR-1247*	0	371	6	27	1	1	2	10	0	2
mmu-miR-1249	1	0	10	20	29	35	1	16	5	22
mmu-miR-1249*	0	5	1	0	0	0	1	0	0	1
mmu-miR-1251	0	3	0	1	0	0	0	0	0	0
mmu-miR-125a-3p	21	442	38	155	60	7	1	39	84	22
mmu-miR-125a-5p	49	2173	8043	13274	2858	2946	17	13131	754	3503
mmu-miR-125b-1-3p	0	130	33	92	11	1	0	31	1	0
mmu-miR-125b-2-3p	0	10	1	13	3	0	0	0	0	0
mmu-miR-125b-5p	10	316	3444	10117	1522	746	14	4394	144	564
mmu-miR-126-3p	372	7414	1566	8056	2321	1049	130	2313	2354	925
mmu-miR-1264-3p	0	0	0	5	0	0	0	0	0	0
mmu-miR-126-5p	4	1262	894	4393	632	371	6	616	1685	413
mmu-miR-127	3409	245533	72820	222526	2932	700	2061	75461	1084	550
mmu-miR-127*	81	9318	10005	39752	1149	682	10	10397	2010	407
mmu-miR-128	4	2818	5418	14990	53	730	2	6054	60	970
mmu-miR-128-1*	0	35	90	179	11	2	0	110	10	7
mmu-miR-129-1-3p	0	35	8	27	110	51	0	13	74	44
mmu-miR-129-2-3p	0	97	14	64	712	209	0	9	86	103
mmu-miR-129-5p	29	842	338	711	15	2	6	405	26	16
mmu-miR-1298	0	20	29	56	0	0	0	0	0	0
mmu-miR-1298*	0	6	1	2	0	0	0	0	0	0
mmu-miR-1-2-as-3p	0	16	0	7	0	0	2	1	9	2
mmu-miR-1306	0	45	36	160	28	11	0	54	37	3
mmu-miR-130a	108	256154	1055	9860	104161	26623	25	945	119366	20197
mmu-miR-130a*	1	256	95	657	415	379	0	159	154	360
mmu-miR-130b	35	217556	2041	15925	4655	3660	14	1559	8678	2049
mmu-miR-130b*	4	334	268	1136	883	1009	3	307	804	906
mmu-miR-132	0	94	25	92	13	31	0	23	7	45
mmu-miR-132*	0	3	57	160	6	9	0	106	7	17
mmu-miR-133a	0	10	25	60	1	2	1	2	0	0
mmu-miR-133a*	0	0	0	3	1	3	0	0	0	0
mmu-miR-133b	0	0	0	0	1	0	0	0	0	0
mmu-miR-134	539	220130	17986	53625	2302	579	358	15522	1756	490
mmu-miR-134*	1	23	9	49	53	51	0	5	16	52
mmu-miR-135a	0	8	1338	3648	197	29	1	429	36	7
mmu-miR-135a-1*	0	169	6	22	0	0	0	3	2	0
mmu-miR-135a-2*	0	6	2	33	3	1	0	2	0	0
mmu-miR-135b	5	4995	158439	409888	20628	3050	13	114719	8192	1210
mmu-miR-135b*	2	6779	364	1725	94	38	0	307	87	25
mmu-miR-136	148	10590	100593	299946	10812	1500	34	120592	17872	840
mmu-miR-136*	13	5238	7680	30013	569	684	11	7161	796	563
mmu-miR-137	0	54	98	317	0	2	0	121	0	2
mmu-miR-137*	0	0	0	4	0	0	0	1	0	0
mmu-miR-138	6	438	160	628	541	135	1	195	423	169
mmu-miR-138-1*	0	58	1	10	4	4	0	4	2	3
mmu-miR-138-2*	0	0	2	10	1	0	0	7	0	4
mmu-miR-139-3p	0	93	20	39	2	2	0	3	0	0
mmu-miR-139-5p	0	304	53	194	64	166	0	7	21	25
mmu-miR-140	52	7063	335	1031	447	314	26	374	597	352
mmu-miR-140*	24	86143	20191	62554	12373	2002	6	27519	12216	2401
mmu-miR-141	18	4753	1562	4757	4291	191	5	700	1293	84
mmu-miR-141*	0	269	462	1526	14	25	0	285	10	16
mmu-miR-142-3p	4	8310	17497	61664	163	45	5	82556	1649	167
mmu-miR-142-5p	17	1017	376	2860	97	155	15	1209	3484	512
mmu-miR-143	302	99631	10376	37488	146	172	252	27541	456	386
mmu-miR-143*	2	26	42	94	0	1	0	101	5	2
mmu-miR-144	0	0	0	46	0	2	1	0	0	0
mmu-miR-144*	0	8	7	24	2	0	0	6	0	0
mmu-miR-145	5	150	260	1111	1868	692	9	735	5681	1464
mmu-miR-145*	1	122	61	359	2	11	2	254	4	38
mmu-miR-146a	4	1919	255	1321	9	0	2	370	3	1
mmu-miR-146a*	0	0	3	1	0	0	0	3	0	0
mmu-miR-146b*	0	7	1	5	0	11	0	7	0	12
mmu-miR-147	5	0	10	46	20	7	1	11	34	13
mmu-miR-147*	1	0	1	7	1	0	0	1	3	0
mmu-miR-148a	19	130244	487	2103	2178	1028	3	587	2653	961
mmu-miR-148a*	0	2948	711	3146	2	18	0	900	5	23
mmu-miR-148b	4	19861	253	1327	190	208	4	301	277	166
mmu-miR-148b*	1	2990	237	647	17	12	0	157	35	12
mmu-miR-149	13	991	1956	5037	200	293	0	801	47	126
mmu-miR-149*	0	10	2	1	0	1	0	0	0	0
mmu-miR-150	4	795	2167	5355	1303	2388	2	1819	588	1728
mmu-miR-150*	0	117	117	306	15	22	0	113	12	43
mmu-miR-151-3p	83	61061	4650	10919	360	38	11	5787	383	37
mmu-miR-151-5p	46	4425	82	269	1043	899	21	93	1554	1124
mmu-miR-152	5	4244	394	1540	94	25	2	484	456	24
mmu-miR-152*	0	41	34	97	17	11	0	61	31	7
mmu-miR-153	1	61	12	58	13	14	0	16	26	19
mmu-miR-154	30	248	166	708	187	493	17	141	195	227
mmu-miR-154*	9	1968	3692	18373	1571	5109	0	4513	2141	4485
mmu-miR-155	2	3912	1351	3765	34	149	2	746	15	72
mmu-miR-155*	0	3	0	0	4	1	0	0	0	1
mmu-miR-15a	126	4131	3692	11959	611	789	85	4442	630	675
mmu-miR-15a*	6	3	3	26	180	101	0	9	280	106
mmu-miR-15b	68	4627	4831	25311	2391	8808	49	10527	1068	6842
mmu-miR-15b*	1	212	181	931	744	422	0	162	505	354
mmu-miR-16	758	28516	7120	28480	2306	8710	584	8136	4588	8864
mmu-miR-16-1*	0	1024	680	1761	58	3	0	776	143	2
mmu-miR-16-2*	0	263	56	715	44	288	0	39	169	254
mmu-miR-17	317	80218	730	6718	52679	17415	25	356	57318	11596
mmu-miR-17*	86	1080	1716	3326	636	1842	25	1560	1112	1280
mmu-miR-181a	2	1357	1519	3344	116	291	5	362	31	83
mmu-miR-181a-1*	0	60	18	66	63	9	0	0	2	0
mmu-miR-181a-2*	0	2	0	1	0	336	0	0	0	506
mmu-miR-181b	1	1353	1516	3252	30	106	0	968	18	28
mmu-miR-181b-1*	0	11	5	23	16	2	0	0	0	0
mmu-miR-181b-2*	0	5	5	15	9	2	0	12	7	4
mmu-miR-181c	4	13827	16436	67469	1015	4496	3	28148	2546	4841
mmu-miR-181c*	2	2231	1173	3427	722	345	3	2825	940	641
mmu-miR-181d	6	49515	17736	48945	142	993	2	30454	1342	1637
mmu-miR-181d*	0	27	49	136	45	18	0	110	222	45
mmu-miR-182	345	2212912	278924	791562	14536	6541	91	211556	12800	5482
mmu-miR-182*	2	55	613	1905	115	36	0	804	50	49
mmu-miR-183	17	880975	166173	597896	3946	5802	23	127820	1458	3794
mmu-miR-183*	3	10369	2633	18843	186	578	0	2754	190	413
mmu-miR-1839-3p	0	92	15	130	145	43	0	2	128	46
mmu-miR-1839-5p	2	3559	1391	5994	46	98	5	1880	47	118
mmu-miR-184	7	2067	44	121	2	1	5	181	5	6
mmu-miR-1843-3p	0	28	6	49	2	2	0	18	4	3
mmu-miR-1843-5p	2	104	39	122	0	1	0	15	1	0
mmu-miR-185	31	1967	3729	14501	146	489	5	5394	289	569
mmu-miR-185*	1	26	28	62	2	0	1	21	0	1
mmu-miR-186	57	20441	6119	29745	194	196	9	5621	148	165
mmu-miR-186*	1	363	901	2705	190	121	0	997	250	110
mmu-miR-187	5	146	148	368	51	28	0	264	24	75
mmu-miR-187*	0	0	2	1	1	0	0	8	0	0
mmu-miR-188-3p	0	4	30	106	11	3	1	47	16	6
mmu-miR-188-5p	11	243	148	588	560	125	3	149	668	127
mmu-miR-1892	0	1	0	0	0	0	0	0	0	0
mmu-miR-18a	125	31927	1204	7979	24542	7620	36	515	12582	5026
mmu-miR-18a*	42	462	1032	2178	79	195	6	965	27	137
mmu-miR-18b	1	26363	2671	8622	1377	499	0	532	323	51
mmu-miR-18b*	0	143	169	929	66	559	0	58	10	151
mmu-miR-190	0	1614	1261	6132	33	59	0	1074	75	51
mmu-miR-190*	0	0	0	12	11	17	0	3	15	21
mmu-miR-190b	0	57	18	117	1	2	0	25	1	4
mmu-miR-190b*	0	5	0	0	0	0	0	3	0	0
mmu-miR-191	89	40362	11503	35750	11475	5669	40	18407	11788	5817
mmu-miR-191*	3	114	98	429	7	28	6	125	3	36
mmu-miR-1912	0	0	2	5	0	0	0	0	0	0
mmu-miR-1912*	0	0	0	3	0	0	0	0	0	0
mmu-miR-192	1	10373	765	3009	481	153	1	2108	2246	539
mmu-miR-192*	0	2	10	24	2	3	0	34	14	19
mmu-miR-1927	0	26	6	32	2	0	0	3	1	1
mmu-miR-1929	0	650	6	18	1	0	0	4	0	0
mmu-miR-193	13	36	16	134	116	21	34	35	690	95
mmu-miR-193*	7	22	55	244	43	13	0	735	171	145
mmu-miR-1930	0	9	0	1	2	6	0	0	3	4
mmu-miR-1930*	0	0	1	0	0	0	0	0	0	0
mmu-miR-1932	0	13	0	0	1	0	0	0	0	0
mmu-miR-1933-3p	0	4	1	6	0	0	0	3	2	1
mmu-miR-1933-5p	0	0	1	3	0	0	0	2	1	0
mmu-miR-1934	2	16	48	111	0	0	0	87	0	4
mmu-miR-1934*	0	202	20	39	19	2	1	25	4	0
mmu-miR-1936	0	83	19	27	0	0	0	21	0	1
mmu-miR-1938	0	9	6	10	0	0	0	3	0	0
mmu-miR-193b	3	42	50	202	35	79	1	151	15	214
mmu-miR-193b*	0	19	1	5	7	1	1	19	15	3
mmu-miR-194	2	1636	1282	6918	38	30	2	4630	152	54
mmu-miR-1940	0	21	0	13	6	0	0	1	1	0
mmu-miR-1941-5p	0	5	2	1	0	0	0	1	0	0
mmu-miR-194-2*	0	30	7	12	0	2	0	27	12	3
mmu-miR-1943	4	186	38	96	0	1	5	109	2	0
mmu-miR-1943*	0	2	0	3	9	2	0	1	2	8
mmu-miR-1944	0	221	101	240	17	24	1	57	16	9
mmu-miR-1945	0	20	9	21	0	0	0	13	1	0
mmu-miR-1947	0	7	33	94	4	1	0	10	2	0
mmu-miR-1947*	0	0	0	1	0	0	0	0	0	0
mmu-miR-1948	0	0	0	0	0	0	0	1	0	0
mmu-miR-1949	0	120	65	197	18	28	0	70	1	19
mmu-miR-195	20	3870	16471	73394	240	943	25	27539	287	876
mmu-miR-195*	0	245	39	64	13	24	0	52	25	27
mmu-miR-1950	0	3	7	17	0	0	0	10	0	0
mmu-miR-1951	0	0	6	4	0	0	0	0	0	0
mmu-miR-1953	0	0	3	10	0	2	0	1	0	1
mmu-miR-1955-3p	0	16	22	55	14	6	0	10	67	2
mmu-miR-1955-5p	0	0	4	10	9	4	0	0	11	7
mmu-miR-1956	0	0	0	1	0	0	0	0	0	0
mmu-miR-1957	0	0	0	0	2	0	0	0	0	0
mmu-miR-1959	0	0	1	0	2	0	0	0	0	0
mmu-miR-1960	0	32	3	8	0	1	0	9	4	0
mmu-miR-1963	0	0	0	1	0	0	0	0	0	1
mmu-miR-1964-3p	0	0	3	13	0	1	0	4	0	2
mmu-miR-1964-5p	0	0	0	5	0	0	0	0	1	0
mmu-miR-1965	3	1012	570	1832	122	73	2	2514	308	140
mmu-miR-1967	0	4	1	1	0	0	0	2	1	0
mmu-miR-1968	2	432	193	423	27	11	1	285	51	24
mmu-miR-1968*	0	6	2	4	1	0	0	3	3	2
mmu-miR-1969	0	5	4	6	1	0	0	2	0	0
mmu-miR-196a	0	3813	248	1001	38	18	1	2544	126	103
mmu-miR-196a-1*	0	53	6	19	5	2	2	88	30	42
mmu-miR-196a-2*	0	0	0	2	2	0	0	6	0	0
mmu-miR-196b	1	715	42	162	9	1	1	255	25	8
mmu-miR-196b*	0	0	0	0	2	0	0	0	2	1
mmu-miR-1981	1	6910	361	775	23	6	0	304	1	0
mmu-miR-1981*	1	2	11	29	9	5	0	18	8	2
mmu-miR-1982.1	0	4	4	10	4	8	0	3	0	5
mmu-miR-1983	35	430	2203	8669	17	234	25	2874	10	344
mmu-miR-199a-3p	0	18	13	33	1	0	0	6	0	2
mmu-miR-199a-5p	6	150	75	547	116	56	2	38	93	40
mmu-miR-199b	0	0	0	0	1	0	0	0	0	0
mmu-miR-199b*	3	0	22	85	74	135	0	11	28	106
mmu-miR-19a	60	2837	238634	703236	20391	10158	25	216924	80580	6515
mmu-miR-19a*	0	17	9	167	36	12	0	10	136	7
mmu-miR-19b	196	10306	817478	2387726	277356	53830	73	612660	1396332	27044
mmu-miR-19b-1*	11	623	163	801	941	301	0	145	1155	216
mmu-miR-19b-2*	1	847	150	529	278	123	0	24	114	27
mmu-miR-200a	12	8945	23726	64532	3515	2278	2	17722	2215	1209
mmu-miR-200a*	6	342	511	1450	18	12	1	437	7	9
mmu-miR-200b	3	8268	9880	51977	516	762	1	9304	769	551
mmu-miR-200b*	1	1003	584	2063	58	19	0	743	73	21
mmu-miR-200c	6	19336	2538	8184	281	67	1	1171	127	44
mmu-miR-200c*	0	45	72	271	4	3	0	34	3	1
mmu-miR-201	3	0	0	0	0	0	4	3	2	2
mmu-miR-201*	0	0	0	0	0	0	0	2	0	0
mmu-miR-202-3p	6	0	0	1	0	0	8	1	0	0
mmu-miR-202-5p	2	0	0	0	0	0	6	0	0	0
mmu-miR-203	2	4118	528	2712	63	92	5	210	57	29
mmu-miR-203*	0	0	0	0	2	48	0	0	1	81
mmu-miR-204	1	0	2	3	13	7	3	1	10	11
mmu-miR-205	55	296	804	2373	289	1028	4	2792	344	2845
mmu-miR-205*	0	139	16	184	6	3	0	31	53	20
mmu-miR-206	1	236	7	26	2	0	0	9	2	0
mmu-miR-207	0	0	0	0	0	1	0	0	0	6
mmu-miR-208a-3p	3	0	0	2	0	0	3	0	0	0
mmu-miR-208a-5p	0	0	0	3	0	0	0	0	2	0
mmu-miR-208b	9	0	2	15	0	0	0	2	0	0
mmu-miR-208b*	0	0	0	0	0	0	0	1	0	0
mmu-miR-20a	57	105097	8689	36984	7492	9934	29	3903	12417	3058
mmu-miR-20a*	0	1652	725	2504	205	797	1	531	294	484
mmu-miR-20b	89	177964	25955	120668	38391	27934	4	6450	40579	6479
mmu-miR-20b*	3	594	422	1438	3026	2155	0	112	970	509
mmu-miR-21	168	360666	54849	145044	25435	25770	26	20996	4072	7393
mmu-miR-21*	1	1100	139	563	266	170	0	49	41	61
mmu-miR-210	247	3036	3731	9814	7907	4429	21	1783	8626	1999
mmu-miR-210*	0	58	24	105	226	104	1	21	157	37
mmu-miR-211	0	30	51	169	103	134	4	106	22	217
mmu-miR-211*	0	61	4	14	3	3	0	0	2	0
mmu-miR-212-3p	0	36	17	68	3	13	0	22	3	12
mmu-miR-212-5p	0	20	41	84	2	2	0	35	0	0
mmu-miR-2137	37	738	2919	5483	41	1	2	2959	15	0
mmu-miR-214	6	1	0	5	11	15	3	0	0	17
mmu-miR-214*	0	5	0	0	0	2	0	0	0	0
mmu-miR-215	0	120	0	5	3	0	0	13	20	0
mmu-miR-215*	0	0	0	0	0	0	0	2	0	0
mmu-miR-216a	0	43	2	18	0	0	0	0	0	0
mmu-miR-216a*	0	13	0	2	0	0	0	0	0	0
mmu-miR-216b	0	13	2	14	0	1	0	0	0	0
mmu-miR-216b*	0	0	0	3	0	0	0	0	0	0
mmu-miR-217	0	43	9	44	0	116	0	0	0	173
mmu-miR-217*	0	0	0	2	0	0	0	0	0	0
mmu-miR-218	3	548	1244	3638	1900	732	4	769	610	480
mmu-miR-218-1*	0	0	0	8	6	3	0	3	4	0
mmu-miR-218-2*	0	22	0	1	10	4	0	1	10	1
mmu-miR-219-3p	0	127	11	42	12	4	0	34	40	10
mmu-miR-219-3p*	5	63	51	88	1	61	0	68	1	89
mmu-miR-219-5p	1	49	32	115	16	8	1	20	61	3
mmu-miR-22	612	1629	217	1790	743	474	635	247	507	574
mmu-miR-22*	2	94	42	182	31	192	0	66	74	293
mmu-miR-221	0	1003	1881	5948	410	927	0	2346	1185	1039
mmu-miR-221*	0	468	308	551	6	10	0	371	3	6
mmu-miR-222	0	469	804	2092	322	146	0	782	327	133
mmu-miR-222*	1	127	39	177	45	8	0	64	90	7
mmu-miR-223	0	2	2	6	0	15	0	19	0	13
mmu-miR-224	0	82	256	770	19	61	0	410	8	79
mmu-miR-224*	0	0	0	0	5	1	0	0	2	3
mmu-miR-23a	31	4792	1671	9766	8234	7594	17	2582	8063	5910
mmu-miR-23a*	2	40	44	129	22	23	0	77	7	27
mmu-miR-23b	12	3353	490	3234	7121	3172	3	238	3143	1007
mmu-miR-23b*	0	90	22	93	18	10	0	10	10	6
mmu-miR-24	29	96023	24317	74495	43102	8748	13	17551	22771	6332
mmu-miR-24-1*	0	30	0	1	51	1538	1	0	29	1979
mmu-miR-24-2*	4	1015	2	0	1420	168	0	1	2113	182
mmu-miR-25	164	34799	39743	167582	8033	5802	48	52184	9170	3959
mmu-miR-25*	10	134	400	1423	151	22	3	444	66	21
mmu-miR-26a	82	48620	40814	248995	3149	4307	36	110506	3398	3548
mmu-miR-26a-1*	0	22	1	9	0	4	0	2	10	4
mmu-miR-26a-2*	5	49	53	257	29	89	1	71	7	47
mmu-miR-26b	1	8847	13369	57368	372	735	2	26199	1089	826
mmu-miR-26b*	0	22	26	118	22	43	0	35	6	71
mmu-miR-27a	222	45255	2392	8175	812	2003	124	1936	1164	1386
mmu-miR-27a*	1	3368	217	850	203	59	0	422	670	94
mmu-miR-27b	209	58699	12564	33330	448	875	58	5161	253	349
mmu-miR-27b*	9	2524	304	1229	188	82	2	143	229	35
mmu-miR-28	37	5876	79	294	225	90	9	24	39	32
mmu-miR-28*	61	19253	2051	6804	140	35	13	800	38	6
mmu-miR-290-3p	28	1001	65	249	611	465	1	55	469	1014
mmu-miR-290-5p	374	8486	9082	51054	29625	132144	85	10667	174456	182252
mmu-miR-291a-3p	5786	171222	99722	447406	7320	15139	3673	136497	21953	26795
mmu-miR-291a-5p	1407	53922	40432	96416	8427	11505	424	66272	13696	11355
mmu-miR-291b-3p	1	322	2490	8574	39	58	0	3412	72	59
mmu-miR-291b-5p	258	388	195	644	312	104	39	253	625	78
mmu-miR-292-3p	4597	66097	26599	78019	233687	50956	1661	34211	172722	60265
mmu-miR-292-5p	885	249133	295431	822277	16815	77191	683	576665	41264	132683
mmu-miR-293	808	318347	930	4207	539762	138180	209	696	705161	195363
mmu-miR-293*	56	49978	107484	457971	3060	15089	16	115215	30005	20858
mmu-miR-294	4999	67367	35934	164699	79645	35864	2433	52370	286655	32988
mmu-miR-294*	157	2377	1323	8847	12763	7706	65	1974	56033	16911
mmu-miR-295	3256	315731	1364620	4447770	9707	13226	1878	2406051	10295	17387
mmu-miR-295*	289	1232	2407	9340	3506	5108	63	4353	13416	10358
mmu-miR-296-3p	419	3245	844	2522	347	353	359	1773	409	510
mmu-miR-296-5p	1	290	1145	1156	230	397	0	2011	88	891
mmu-miR-297a	0	85	65	222	26	27	0	34	66	26
mmu-miR-297a*	0	0	0	0	1	0	0	0	0	0
mmu-miR-297a-5*	0	39	6	62	84	284	0	13	56	242
mmu-miR-297b-5p	0	50	24	63	4	3	0	24	3	3
mmu-miR-297c*	0	0	0	0	0	0	0	0	1	0
mmu-miR-298	162	532	727	3207	279	560	72	984	1839	534
mmu-miR-298*	0	29	4	31	6	6	0	9	37	6
mmu-miR-299	4	12068	4292	16304	127	196	2	5623	340	185
mmu-miR-299*	2	342	440	2152	1704	1098	1	631	2168	955
mmu-miR-29a	24	1631	24995	77620	2255	2525	24	7463	283	895
mmu-miR-29a*	1	57	884	2580	5	13	0	269	7	5
mmu-miR-29b	20	919	3280	17119	2306	2459	36	2143	2200	1139
mmu-miR-29b-1*	0	79	417	1187	17	17	0	190	1	6
mmu-miR-29b-2*	0	8	41	125	10	2	0	102	25	6
mmu-miR-29c	3	54	4904	16855	1036	413	4	11169	1135	1111
mmu-miR-29c*	0	0	12	29	4	6	0	14	31	23
mmu-miR-300	35	15492	9960	30536	1367	2309	2	8718	993	1280
mmu-miR-300*	4	37	345	1027	46	88	1	235	28	41
mmu-miR-301a	5	2877	5457	24598	25434	2502	0	2372	16073	1189
mmu-miR-301a*	0	14	37	204	63	44	0	53	85	41
mmu-miR-301b	7	7438	4222	15733	3479	358	4	1420	4338	151
mmu-miR-301b*	0	6	61	237	31	27	0	54	21	23
mmu-miR-302a	23	579	1002	2550	586	250	5	370	145	93
mmu-miR-302a*	1	1477	279	1169	18	21	0	136	3	1
mmu-miR-302b	0	5285	262	743	499	700	2	56	107	229
mmu-miR-302b*	0	5	1	11	2	44	0	1	1	48
mmu-miR-302c	8	145	111	352	158	26	2	21	14	10
mmu-miR-302c*	0	13	1	33	9	12	1	0	0	3
mmu-miR-302d	11	294	646	2463	2120	949	3	193	312	367
mmu-miR-302d*	0	49	49	145	17	22	0	19	8	8
mmu-miR-3057-3p	0	4	3	3	4	1	0	2	1	2
mmu-miR-3057-5p	9	457	61	159	3	2	1	64	1	0
mmu-miR-3058	0	8	17	54	6	0	0	30	11	6
mmu-miR-3058*	0	0	1	1	3	2	0	0	0	3
mmu-miR-3060	0	39	2	15	7	8	0	0	13	12
mmu-miR-3060*	0	0	0	1	0	0	0	1	0	0
mmu-miR-3061-3p	0	13	3	6	0	3	0	1	3	4
mmu-miR-3061-5p	0	34	1	9	2	0	0	1	4	0
mmu-miR-3062	0	5	31	216	40	11	0	19	19	3
mmu-miR-3063	0	38	9	41	0	0	0	16	4	0
mmu-miR-3063*	0	0	3	3	0	0	0	4	0	0
mmu-miR-3064-3p	0	3	0	2	5	3	0	0	4	1
mmu-miR-3064-5p	0	9	24	68	0	0	0	19	0	0
mmu-miR-3065	0	0	0	4	0	0	0	3	0	0
mmu-miR-3066	0	701	56	220	4	2	0	53	4	1
mmu-miR-3066*	0	18	1	5	2	2	0	1	0	2
mmu-miR-3067	0	2	2	1	0	1	0	0	0	1
mmu-miR-3068	0	789	538	1384	82	23	2	634	119	15
mmu-miR-3068*	0	104	29	101	45	11	0	33	199	23
mmu-miR-3069-3p	0	0	9	31	1	2	0	6	4	1
mmu-miR-3069-5p	0	6	11	30	1	0	0	6	2	0
mmu-miR-3070a	1	47	4	6	2	2	0	4	8	1
mmu-miR-3070b-3p	0	5	1	0	0	0	0	1	1	0
mmu-miR-3072	1	41	63	148	30	126	3	44	1	104
mmu-miR-3072*	1	74	9	59	1	12	3	29	5	15
mmu-miR-3073-3p	0	0	0	2	3	0	0	0	1	0
mmu-miR-3073-5p	0	0	0	1	0	0	0	0	0	1
mmu-miR-3074-1-3p	0	59	17	22	5	5	0	8	3	3
mmu-miR-3074-5p	0	46	9	27	0	1	0	10	0	0
mmu-miR-3075	0	0	0	4	0	0	0	0	0	0
mmu-miR-3075*	0	0	0	0	0	0	0	0	1	0
mmu-miR-3076-3p	0	20	6	14	7	5	0	8	7	2
mmu-miR-3076-5p	0	8	0	4	2	0	0	4	5	1
mmu-miR-3077	3	0	3	8	1	0	0	3	0	0
mmu-miR-3078	0	0	24	71	7	7	0	48	9	2
mmu-miR-3078*	0	16	5	14	0	0	0	7	3	0
mmu-miR-3079-3p	0	0	0	2	2	0	0	2	6	2
mmu-miR-3079-5p	0	11	3	9	0	0	0	5	0	0
mmu-miR-3081	0	0	2	6	0	0	0	4	0	1
mmu-miR-3081*	0	1	0	2	0	0	0	0	0	0
mmu-miR-3082-3p	1	35	7	36	0	3	0	12	0	2
mmu-miR-3082-5p	0	0	3	10	0	0	0	2	0	0
mmu-miR-3083	0	0	0	4	0	0	0	1	4	0
mmu-miR-3084	0	2	3	13	2	4	0	2	2	0
mmu-miR-3084*	3	90	1	10	4	1	1	0	1	0
mmu-miR-3085-3p	0	0	1	2	1	0	0	22	1	21
mmu-miR-3085-5p	0	0	0	0	0	0	0	2	10	0
mmu-miR-3086-3p	0	0	0	3	1	1	0	0	0	0
mmu-miR-3086-5p	0	189	18	66	0	2	0	5	0	0
mmu-miR-3087	0	0	4	6	0	0	0	4	0	0
mmu-miR-3087*	0	0	0	0	1	0	0	1	0	0
mmu-miR-3088	0	53	6	17	0	0	0	1	3	0
mmu-miR-3088*	0	0	0	3	1	0	0	0	0	0
mmu-miR-3089-3p	0	0	2	4	0	0	0	0	0	0
mmu-miR-3090	0	0	0	0	1	0	0	0	0	0
mmu-miR-3091-3p	0	4	0	1	4	4	0	0	3	3
mmu-miR-3091-5p	0	0	0	4	2	5	0	0	5	10
mmu-miR-3092	0	0	0	3	0	0	0	0	0	1
mmu-miR-3094	0	2	0	0	0	0	0	2	0	0
mmu-miR-3094*	0	1	1	2	1	0	0	1	0	1
mmu-miR-3095-3p	0	155	11	31	0	1	0	52	2	2
mmu-miR-3095-5p	0	0	1	5	0	0	0	12	3	1
mmu-miR-3096-3p	0	0	0	1	0	0	0	0	0	0
mmu-miR-3097-3p	0	0	0	0	0	0	0	6	0	1
mmu-miR-3097-5p	0	0	0	1	2	0	0	0	0	0
mmu-miR-3098-3p	0	2	8	18	2	1	0	10	0	0
mmu-miR-3099	0	29	19	43	0	0	0	14	1	0
mmu-miR-30a	75	157922	41525	100222	869	1539	84	44586	1941	1775
mmu-miR-30a*	12	18029	1407	4341	94	89	3	1962	203	83
mmu-miR-30b	26	2492	2748	16860	1028	1394	18	4691	2810	2096
mmu-miR-30b*	9	3983	37	112	9	3	2	36	22	4
mmu-miR-30c	40	13594	9795	36542	1420	3167	30	10659	3220	4508
mmu-miR-30c-1*	15	295	57	207	8	9	0	45	10	7
mmu-miR-30c-2*	3	2509	774	3157	12	7	2	1099	12	6
mmu-miR-30d	91	93135	17161	40025	803	1044	50	23566	1844	1384
mmu-miR-30d*	0	109	42	186	2	20	0	76	8	16
mmu-miR-30e	145	223140	94057	225465	1320	2959	143	99032	4407	3022
mmu-miR-30e*	5	31161	2703	8650	180	160	3	4112	445	157
mmu-miR-31	10	2345	3273	14777	4933	775	4	1879	2168	1161
mmu-miR-31*	1	58	46	175	160	109	0	28	35	61
mmu-miR-3100-5p	1	0	1	0	0	0	0	0	0	0
mmu-miR-3101	0	0	0	1	7	1	0	0	4	3
mmu-miR-3101*	0	0	0	0	2	0	0	0	0	0
mmu-miR-3102	1	77	67	196	991	57	0	38	426	36
mmu-miR-3102-3p.2	0	3	4	11	23	11	0	1	0	6
mmu-miR-3102-5p.2	4	16	0	0	30	3	0	0	1	1
mmu-miR-3103	0	0	1	0	1	1	0	1	0	0
mmu-miR-3103*	0	0	1	1	0	0	0	1	0	0
mmu-miR-3104-3p	0	0	0	0	0	0	0	1	0	0
mmu-miR-3105-3p	0	4	0	2	1	0	0	0	0	1
mmu-miR-3105-5p	0	20	1	6	9	6	0	0	4	1
mmu-miR-3107	0	0	0	0	1	1	0	3	0	0
mmu-miR-3108	0	33	5	3	0	0	0	3	0	0
mmu-miR-3108*	0	0	0	0	2	0	0	0	0	0
mmu-miR-3109	0	0	0	0	0	0	0	0	4	0
mmu-miR-3109*	0	0	0	0	2	1	0	0	4	0
mmu-miR-3110	0	3	0	2	0	0	1	0	0	0
mmu-miR-3110*	0	0	0	0	1	0	0	0	1	0
mmu-miR-3112	0	1	3	7	0	0	0	7	1	3
mmu-miR-3112*	0	0	0	1	0	0	0	0	0	0
mmu-miR-3113	0	0	2	3	4	0	0	0	5	0
mmu-miR-32	37	5218	9817	62972	463	257	24	20785	1050	216
mmu-miR-32*	0	147	48	427	54	104	0	148	178	136
mmu-miR-320	103	3596	3327	13939	226	615	95	9836	269	729
mmu-miR-320*	0	0	0	3	1	0	0	3	0	4
mmu-miR-322	53	1446	1571	10634	1986	153	74	21073	9554	1007
mmu-miR-322*	0	84	40	223	148	58	2	385	930	523
mmu-miR-323-3p	4	3572	3328	10979	4981	1864	0	3801	2509	1167
mmu-miR-323-5p	30	72	17	38	19	7	1	7	14	0
mmu-miR-324-3p	35	247	179	461	24	4	7	124	9	4
mmu-miR-324-5p	10	318	188	825	360	163	0	107	347	131
mmu-miR-325	0	7	3	19	1	2	0	5	2	8
mmu-miR-325*	0	17	1	15	7	1336	0	6	16	1932
mmu-miR-326	6	18	15	67	169	52	3	16	66	43
mmu-miR-326*	0	0	0	0	0	0	0	0	2	0
mmu-miR-328	56	98	114	156	37	57	48	211	12	71
mmu-miR-328*	0	5	4	4	3	0	0	11	0	0
mmu-miR-329	2	716	252	2183	250	1768	1	267	120	1067
mmu-miR-329*	51	373	626	2160	393	308	44	519	219	169
mmu-miR-33	3	919	9	85	221	51	0	10	583	25
mmu-miR-33*	1	35	12	105	311	68	0	9	402	87
mmu-miR-330	6	578	97	258	6	5	2	16	8	4
mmu-miR-330*	0	525	30	178	304	29	0	4	199	22
mmu-miR-331-3p	0	36	310	947	252	302	0	263	139	180
mmu-miR-331-5p	1	154	6	110	25	13	0	9	62	6
mmu-miR-335-3p	5	4809	2912	12881	195	278	1	6438	953	609
mmu-miR-335-5p	7	7340	5010	38142	434	395	1	9840	1100	497
mmu-miR-337-3p	6	177	1085	5033	983	2004	0	756	292	1674
mmu-miR-337-5p	5	231	341	1871	196	49	0	554	179	23
mmu-miR-338-3p	1	29	194	680	43	18	0	191	47	11
mmu-miR-338-5p	0	77	1	20	3	3	0	0	5	2
mmu-miR-339-3p	3	389	114	274	52	8	1	68	46	4
mmu-miR-339-5p	20	175	390	1188	450	367	5	305	184	236
mmu-miR-340-3p	0	63	77	186	87	83	2	156	82	151
mmu-miR-340-5p	2	5554	2981	18314	19	136	6	6841	152	206
mmu-miR-341	83	5143	9080	22658	265	49	40	4428	140	45
mmu-miR-341*	12	101	69	216	0	0	11	52	0	0
mmu-miR-342-3p	8	1517	5787	13732	244	701	0	6845	229	748
mmu-miR-342-5p	8	691	190	418	40	4	3	158	31	3
mmu-miR-344	0	276	207	662	42	24	0	259	99	27
mmu-miR-344*	0	0	0	5	0	0	0	3	0	0
mmu-miR-344b	0	26	4	28	2	4	0	37	13	25
mmu-miR-344c	0	0	1	2	0	0	0	2	2	1
mmu-miR-344d	0	0	0	0	0	0	0	1	0	0
mmu-miR-344d-1*	0	0	0	0	1	0	0	0	0	0
mmu-miR-344f-3p	0	0	0	1	1	0	0	5	0	0
mmu-miR-344f-5p	0	0	7	17	0	0	0	12	0	0
mmu-miR-345-3p	1	801	337	1279	72	49	0	232	40	29
mmu-miR-345-5p	8	208	224	819	1408	303	0	112	705	251
mmu-miR-346	1	4	10	31	6	17	1	12	6	27
mmu-miR-3474	2	13	1	6	0	0	1	7	0	1
mmu-miR-3475	0	24	18	64	0	0	0	47	0	5
mmu-miR-34a	211	1539	33932	94016	13289	4753	74	40500	19465	5700
mmu-miR-34a*	1	15	38	175	369	308	0	46	388	141
mmu-miR-34b-3p	5	4	15	55	44	43	8	16	13	24
mmu-miR-34b-5p	2	35	496	1919	272	46	7	334	182	45
mmu-miR-34c	120	13445	1300	5642	1149	104	128	798	921	44
mmu-miR-34c*	7	20	3	42	32	11	13	10	17	24
mmu-miR-350	6	374	128	646	40	384	2	135	60	494
mmu-miR-350*	0	4	48	453	0	0	0	31	0	0
mmu-miR-351	35	95	138	276	36	70	92	1496	133	597
mmu-miR-351*	0	49	2	36	4	5	0	48	48	9
mmu-miR-361	0	2805	2778	10673	302	614	2	9927	1537	1682
mmu-miR-361*	0	126	524	770	101	175	1	1587	258	551
mmu-miR-362-3p	1	57	136	903	478	131	1	172	609	128
mmu-miR-362-5p	12	1588	459	1172	454	202	4	468	390	165
mmu-miR-363-3p	4	51714	11011	46364	3508	5898	0	3581	520	1295
mmu-miR-363-5p	0	1139	76	355	246	314	0	38	190	96
mmu-miR-365	0	49	49	222	19	123	1	129	25	278
mmu-miR-365-1*	0	35	3	7	1	1	0	22	3	0
mmu-miR-365-2*	0	166	7	21	0	0	0	62	0	2
mmu-miR-367	3	354	1863	4833	85	30	2	377	52	3
mmu-miR-367*	0	0	0	0	0	1	0	0	0	0
mmu-miR-369-3p	21	28407	40364	207325	37	1840	5	29118	72	1007
mmu-miR-369-5p	5	652	667	3496	1492	949	0	820	1867	568
mmu-miR-370	39	10176	2355	6270	590	1031	17	1996	88	1027
mmu-miR-370*	0	213	52	139	42	30	0	31	61	11
mmu-miR-374	3	2711	1201	6718	204	808	2	2698	2010	1006
mmu-miR-374c	0	0	0	3	3	3	0	0	6	0
mmu-miR-375	2	116	140	466	8	9	3	25	3	4
mmu-miR-376a	87	4895	2342	11649	1135	2491	38	1767	5653	1674
mmu-miR-376a*	4	2375	4577	12927	512	152	0	3561	506	101
mmu-miR-376b	37	8015	1737	10784	590	12336	16	1303	3837	10148
mmu-miR-376b*	0	4055	2283	7387	347	338	0	1813	368	253
mmu-miR-376c	5	10689	4391	25545	428	6033	0	3520	1145	4617
mmu-miR-376c*	0	37	49	203	33	83	0	48	78	77
mmu-miR-377	21	973	195	1270	85	99	5	169	309	69
mmu-miR-377*	4	75	59	202	22	47	11	68	14	43
mmu-miR-378	51	944161	7890	32721	3906	370	41	6347	1101	215
mmu-miR-378*	6	75	162	420	151	28	2	152	26	66
mmu-miR-379	143	715186	58143	192103	6344	1933	13	47018	7767	1745
mmu-miR-379*	0	1514	960	7422	333	445	0	704	803	324
mmu-miR-380-3p	0	2067	219	1430	441	744	0	82	524	365
mmu-miR-380-5p	6	16287	783	3013	38	17	2	638	35	25
mmu-miR-381	16	66613	16089	52108	1043	1165	1	22277	1205	968
mmu-miR-381*	0	23	65	340	72	75	0	93	160	71
mmu-miR-382	25	16809	2025	7831	704	1557	23	2050	501	1195
mmu-miR-382*	0	1503	2106	9453	43	658	1	3424	114	513
mmu-miR-383	0	0	0	2	0	0	0	4	0	1
mmu-miR-384-3p	0	1	20	37	0	2	0	20	2	11
mmu-miR-384-5p	0	0	8	31	4	5	0	30	11	6
mmu-miR-409-3p	55	17821	19317	67504	8499	6054	24	20659	5394	4988
mmu-miR-409-5p	11	536	426	1249	767	252	9	449	305	141
mmu-miR-410	20	18650	838	4283	105	1003	1	434	339	556
mmu-miR-410*	1	858	167	573	38	44	0	126	34	38
mmu-miR-411	15	80422	14360	46018	55	352	5	11798	103	218
mmu-miR-411*	2	3164	2130	12719	1653	1319	2	1512	2280	1124
mmu-miR-412-3p	0	32	26	94	19	18	0	24	4	29
mmu-miR-412-5p	0	208	1302	3276	53	62	0	1272	77	55
mmu-miR-421	1	515	467	2142	261	204	6	383	595	205
mmu-miR-421*	0	12	81	248	3	1	0	90	28	2
mmu-miR-423-3p	14	3941	795	1830	1075	290	7	1207	932	270
mmu-miR-423-5p	370	4931	165	443	24	124	116	144	59	145
mmu-miR-425	62	5809	10152	25393	849	1020	24	11624	841	830
mmu-miR-425*	9	190	216	637	43	25	4	203	43	34
mmu-miR-429	2	4282	1810	6879	157	549	0	1063	220	403
mmu-miR-429*	0	6	58	134	1	0	0	30	1	0
mmu-miR-431	71	555	5244	12653	1668	756	26	4287	1764	550
mmu-miR-431*	1	983	174	648	70	43	3	103	179	23
mmu-miR-433	3	3630	3417	10869	829	419	0	3687	1034	260
mmu-miR-433*	1	109	18	100	27	41	0	6	32	41
mmu-miR-434-3p	237	43198	22412	114946	399	993	36	20942	286	1080
mmu-miR-434-5p	8	20835	5754	21887	1698	683	4	6572	1625	621
mmu-miR-448-3p	0	8	3	20	0	0	0	0	0	2
mmu-miR-449a	73	100	198	720	16	10	124	29	6	0
mmu-miR-449a*	0	0	0	5	0	2	0	0	0	0
mmu-miR-449b	0	0	0	1	0	0	0	0	0	0
mmu-miR-449c	0	9	8	27	0	1	0	1	0	0
mmu-miR-450a	0	398	49	520	62	62	3	120	430	185
mmu-miR-450a-1*	0	52	1	9	3	3	0	3	17	9
mmu-miR-450a-2*	6	7	1	2	0	0	4	0	2	1
mmu-miR-450b-3p	0	221	51	210	17	44	0	171	99	122
mmu-miR-450b-5p	0	414	715	3169	13	13	0	1752	88	29
mmu-miR-451	0	15	10	47	952	38	0	6	213	45
mmu-miR-452-3p	0	30	9	42	10	1	0	12	38	2
mmu-miR-452-5p	0	103	10	72	1	0	0	17	4	0
mmu-miR-455	0	27	50	160	148	22	1	108	53	19
mmu-miR-455*	1	121	16	77	13	4	0	19	24	7
mmu-miR-463	7	46	69	224	3	1	24	1867	135	27
mmu-miR-463*	3	3	9	43	2	312	18	487	293	771
mmu-miR-465a-5p	3	179	61	125	1	1	10	1067	83	11
mmu-miR-465b-3p	0	0	0	0	0	0	0	0	2	0
mmu-miR-465b-5p	15	233	4	36	3	5	21	202	51	107
mmu-miR-465c-3p	0	0	0	0	0	0	0	0	2	0
mmu-miR-465c-5p	8	150	149	615	1	1	12	5747	78	39
mmu-miR-466a-5p	0	6	1	2	2	0	0	0	0	0
mmu-miR-466b-3p	0	6	32	138	12	13	0	92	10	15
mmu-miR-466b-5p	0	19	1	2	6	1	0	0	7	0
mmu-miR-466c-5p	0	0	0	0	1	0	0	0	3	0
mmu-miR-466d-3p	0	0	0	0	0	1	0	0	2	0
mmu-miR-466d-5p	0	0	0	0	0	0	0	0	1	0
mmu-miR-466e-5p	0	0	0	0	1	1	0	0	0	0
mmu-miR-466f	0	0	28	33	33	28	0	18	47	20
mmu-miR-466g	0	10	4	17	14	24	0	1	13	20
mmu-miR-466l-3p	0	38	0	23	5	23	0	1	18	10
mmu-miR-466l-5p	0	0	3	5	0	0	0	2	0	0
mmu-miR-466n-3p	0	989	1652	7224	240	267	0	1934	358	165
mmu-miR-466n-5p	0	0	0	0	0	0	0	0	1	0
mmu-miR-466o-3p	0	70	86	455	8	16	0	123	13	18
mmu-miR-467a	0	0	0	0	9	5	0	0	13	1
mmu-miR-467a*	0	0	0	0	2	0	0	0	0	0
mmu-miR-467b*	0	0	0	1	110	2	0	0	133	2
mmu-miR-467c	28	3286	221	1429	388	302	2	217	484	239
mmu-miR-467c*	0	9	0	0	4	0	0	0	8	0
mmu-miR-467d	272	3658	66	361	84	14	11	47	100	6
mmu-miR-467e	41	3232	2133	10574	1503	1812	7	3022	1667	1388
mmu-miR-467e*	0	0	0	0	7	2	0	0	22	2
mmu-miR-470	8	553	208	438	1	1	49	7279	111	36
mmu-miR-470*	0	0	16	108	3	0	1	937	203	17
mmu-miR-471-3p	4	0	2	4	0	6	2	25	79	32
mmu-miR-471-5p	6	19	1	19	0	1	10	49	49	37
mmu-miR-483	0	12	13	16	3	2	0	0	0	0
mmu-miR-483*	0	2	3	3	18	32	0	0	0	40
mmu-miR-484	6	883	2026	5408	3055	1968	1	4998	2267	3538
mmu-miR-485	180	309	1126	1855	59	98	145	1236	117	114
mmu-miR-485*	1	3073	1783	4457	548	764	0	2804	335	790
mmu-miR-486	0	2	0	0	0	1	0	0	1	0
mmu-miR-486*	0	9	2	9	0	0	0	2	0	0
mmu-miR-487b	0	232	1070	4254	825	1613	1	1193	385	1078
mmu-miR-487b*	0	9	11	18	0	2	0	7	0	1
mmu-miR-488	1	109	35	160	0	0	0	13	0	0
mmu-miR-488*	0	6	0	0	0	1	0	0	0	1
mmu-miR-489	0	153	40	163	44	47	0	2	4	8
mmu-miR-490-3p	0	0	0	1	0	0	0	0	0	0
mmu-miR-491	0	9	19	35	7	0	0	7	4	0
mmu-miR-491*	0	1	2	1	0	0	0	0	0	1
mmu-miR-493	0	314	1	4	3	1	0	0	1	8
mmu-miR-493*	1	126	39	105	1	18	0	21	0	14
mmu-miR-494	12	20104	8358	29209	1867	3361	6	6453	9111	2579
mmu-miR-494*	0	21	135	276	7	34	0	220	11	35
mmu-miR-495	9	2442	851	10256	588	11148	9	521	1039	9385
mmu-miR-495*	1	569	25	106	2	52	0	10	1	53
mmu-miR-496	0	755	150	857	300	307	0	58	541	221
mmu-miR-496*	0	0	1	11	5	15	0	1	2	10
mmu-miR-497	5	448	11459	43781	456	131	4	14126	288	57
mmu-miR-497*	0	32	202	796	138	20	0	289	210	14
mmu-miR-499	2	63	166	1138	0	17	0	230	14	31
mmu-miR-499*	9	14	1	10	5	4	0	6	7	9
mmu-miR-500	8	439	481	2248	253	393	1	676	203	348
mmu-miR-500*	0	6	1	11	7	4	0	3	6	5
mmu-miR-501-3p	9	621	850	1414	46	31	1	1139	32	24
mmu-miR-501-5p	1	3	28	126	76	40	0	23	45	23
mmu-miR-503	7	188	132	398	91	60	3	1849	2682	457
mmu-miR-503*	0	137	19	52	23	2	0	150	70	21
mmu-miR-504	0	15	14	41	10	1	0	20	6	6
mmu-miR-504*	0	0	0	1	0	0	0	1	0	0
mmu-miR-505-3p	1	0	24	127	2	28	0	49	7	32
mmu-miR-505-5p	0	1	3	21	47	15	0	12	83	18
mmu-miR-511-3p	1	0	0	1	0	0	0	0	0	0
mmu-miR-532-3p	5	128	73	161	34	68	0	82	30	67
mmu-miR-532-5p	5	3291	4045	11531	2632	738	2	5896	3592	857
mmu-miR-539-3p	0	285	22	159	0	3	0	21	2	1
mmu-miR-539-5p	4	992	24	64	175	138	0	19	282	72
mmu-miR-540-3p	49	6890	2765	10936	179	120	21	2700	358	76
mmu-miR-540-5p	2	154	100	248	92	43	0	72	104	28
mmu-miR-541	270	523246	136509	404910	9327	8401	127	135563	7610	9454
mmu-miR-541*	1	1026	91	293	365	142	0	162	505	197
mmu-miR-542-3p	0	4412	1720	7601	313	110	1	5688	652	308
mmu-miR-542-5p	0	75	499	1977	86	21	0	2553	296	88
mmu-miR-543	1	1065	820	5832	649	7907	0	838	814	6917
mmu-miR-543*	0	169	25	108	15	47	5	15	24	46
mmu-miR-544-3p	0	2	4	23	13	11	0	3	9	2
mmu-miR-544-5p	0	71	12	60	1	3	0	6	0	3
mmu-miR-547	2	0	0	1	0	0	6	16	6	5
mmu-miR-547*	0	0	0	0	0	0	0	1	1	3
mmu-miR-551b	0	0	3	19	0	6	0	3	1	8
mmu-miR-574-3p	15	14	3	12	82	45	2	7	5	34
mmu-miR-582-3p	2	554	143	575	198	74	1	49	59	30
mmu-miR-582-5p	7	119	420	2974	310	204	0	318	203	64
mmu-miR-592	0	8	1	12	3	2	0	0	3	1
mmu-miR-592*	0	0	0	1	0	0	0	0	0	0
mmu-miR-598	0	103	156	382	29	24	0	94	16	3
mmu-miR-598*	0	0	1	0	0	0	0	0	0	0
mmu-miR-615-3p	0	0	2	2	1	1	0	2	0	0
mmu-miR-615-5p	0	0	0	1	0	0	0	2	0	0
mmu-miR-652	18	1368	250	1220	388	49	12	208	183	28
mmu-miR-652*	0	10	3	16	31	40	0	2	64	39
mmu-miR-653	0	0	1	19	0	1	0	0	0	0
mmu-miR-653*	0	0	11	105	0	0	0	1	0	0
mmu-miR-664	0	7	6	26	9	15	0	6	3	17
mmu-miR-664*	7	1363	78	254	5	1	11	112	6	2
mmu-miR-665	24	132	1165	5105	3594	1599	10	1883	2828	1596
mmu-miR-665*	0	11	12	43	13	2	0	7	44	2
mmu-miR-666-3p	4	33	852	1769	2723	928	2	372	1092	755
mmu-miR-666-5p	7	835	342	964	117	18	3	187	56	40
mmu-miR-667	5	495	1387	2568	789	488	5	1760	177	349
mmu-miR-667*	0	2042	103	291	193	43	1	97	358	40
mmu-miR-668	0	141	205	276	107	62	0	94	15	18
mmu-miR-668*	0	1	1	6	6	6	0	1	5	1
mmu-miR-669a-3-3p	1	69	11	181	323	101	0	17	1301	53
mmu-miR-669a-3p	0	0	0	0	12	2	0	0	9	0
mmu-miR-669a-5p	0	0	0	0	6	2	0	0	7	4
mmu-miR-669b	0	0	0	0	2	0	0	0	2	0
mmu-miR-669c	58	23291	5923	15581	598	892	1	7077	377	818
mmu-miR-669d	11	438	102	489	684	468	2	101	2398	344
mmu-miR-669e	4	105	83	639	92	376	1	55	126	286
mmu-miR-669e*	0	883	174	1810	47	57	0	245	47	53
mmu-miR-669f-3p	0	0	0	0	2	1	0	0	2	0
mmu-miR-669f-5p	0	0	0	0	16	1	0	0	8	0
mmu-miR-669h-5p	0	892	161	500	218	66	0	66	189	28
mmu-miR-669i	0	0	0	0	1	0	0	0	4	0
mmu-miR-669l	17	2367	169	849	1291	900	0	163	1181	673
mmu-miR-669l*	0	28	4	19	24	46	0	2	38	26
mmu-miR-669m-3p	0	38	9	79	126	285	0	17	210	174
mmu-miR-669o-5p	6	858	130	496	461	546	1	67	380	471
mmu-miR-669p*	0	82	29	84	480	301	0	39	960	257
mmu-miR-670	0	10	17	34	46	19	0	1	7	3
mmu-miR-670*	0	29	16	99	57	18	0	0	11	2
mmu-miR-671-3p	0	10	2	15	3	7	0	2	4	6
mmu-miR-671-5p	17	894	268	639	157	96	10	295	265	108
mmu-miR-672	90	12222	24577	70874	3698	1086	40	51245	7252	1807
mmu-miR-672*	0	11	54	400	118	86	0	277	118	138
mmu-miR-673-3p	1	173	139	314	28	9	0	196	23	5
mmu-miR-673-5p	25	6748	2041	4985	568	63	4	1437	984	49
mmu-miR-674	25	1284	1874	7014	774	900	1	840	2096	442
mmu-miR-674*	0	942	497	2731	3625	905	0	258	1588	381
mmu-miR-675-5p	0	0	0	0	0	1	0	1	0	0
mmu-miR-676	25	802	492	1174	282	55	26	1592	783	164
mmu-miR-676*	0	437	39	142	10	19	0	165	33	41
mmu-miR-677	0	107	112	299	10	28	0	69	13	27
mmu-miR-677*	0	4	6	9	10	1	0	2	9	0
mmu-miR-679-3p	0	688	10	85	60	42	0	7	53	22
mmu-miR-679-5p	19	6988	1400	3731	25	36	3	758	4	14
mmu-miR-688	0	0	0	0	0	0	0	0	0	1
mmu-miR-693-3p	0	10	2	5	2	1	0	0	0	2
mmu-miR-693-5p	0	0	0	2	0	1	0	1	0	1
mmu-miR-700	10	289	98	284	102	68	1	104	113	65
mmu-miR-700*	2	137	87	300	63	62	0	63	51	60
mmu-miR-701	0	0	3	26	1	0	0	24	0	0
mmu-miR-701*	0	0	0	0	0	0	0	0	0	1
mmu-miR-702	0	1	3	14	16	12	0	3	0	5
mmu-miR-704	0	0	6	21	4	0	0	6	12	1
mmu-miR-708	92	25334	9908	34811	1280	2098	75	13589	838	1708
mmu-miR-708*	3	5563	6217	25681	125	210	6	8550	227	215
mmu-miR-715	0	4	0	4	0	0	0	0	0	1
mmu-miR-741	24	868	156	529	20	12	35	5313	744	169
mmu-miR-741*	0	5	1	3	2	2	0	21	77	31
mmu-miR-742	5	0	2	3	3	2	2	25	71	159
mmu-miR-742*	0	0	1	1	1	10014	0	3	27	10644
mmu-miR-743a	3	159	66	272	5	12	6	4318	450	342
mmu-miR-743a*	1	15	0	0	0	0	0	1	41	10
mmu-miR-743b-3p	1	30	87	393	2	5	1	3933	160	127
mmu-miR-743b-5p	0	0	0	7	1	0	0	54	14	10
mmu-miR-744	17	9849	408	1246	1062	162	4	449	411	253
mmu-miR-744*	4	50	9	49	137	54	1	4	202	44
mmu-miR-758	2	77	204	967	50	39	4	85	25	16
mmu-miR-758*	1	258	48	170	18	12	0	30	31	7
mmu-miR-760-3p	0	78	27	75	5	0	2	97	2	0
mmu-miR-760-5p	0	0	2	3	0	0	0	7	4	0
mmu-miR-764-3p	0	0	0	0	0	0	0	0	2	0
mmu-miR-767	0	0	0	0	0	0	0	0	0	3
mmu-miR-770-3p	45	1000	267	671	17	6	49	182	9	6
mmu-miR-770-5p	0	57	25	87	19	14	0	15	10	11
mmu-miR-7a	64	21836	215596	649607	2897	7534	14	174546	1924	6859
mmu-miR-7a-1*	0	297	189	1298	718	544	0	283	914	542
mmu-miR-7a-2*	0	3	1	11	30	15	0	4	22	12
mmu-miR-7b	1	112	1282	3346	6	31	0	2225	25	78
mmu-miR-7b*	0	0	0	0	1	1	0	0	5	2
mmu-miR-871-3p	1	1015	179	412	1	1	10	6396	154	123
mmu-miR-871-5p	6	49	18	54	0	84	9	612	99	218
mmu-miR-872	52	31498	6354	25364	288	227	29	7459	330	283
mmu-miR-872*	1	10423	3836	17342	327	424	1	4939	507	524
mmu-miR-873	0	0	1	5	0	1	0	3	0	0
mmu-miR-874	3	1	22	43	1	9	3	12	4	3
mmu-miR-874*	0	0	2	9	1	1	0	3	0	2
mmu-miR-877	4	377	222	817	2	7	0	184	7	0
mmu-miR-877*	0	0	19	29	136	44	1	22	30	29
mmu-miR-878-3p	11	51	47	141	22	19	11	1659	673	399
mmu-miR-878-5p	2	1091	46	201	2	1	6	1987	126	48
mmu-miR-879	0	20	0	5	0	0	0	0	2	1
mmu-miR-879*	1	0	1	5	1	0	0	3	0	2
mmu-miR-880	13	346	135	494	4	12	21	7582	249	438
mmu-miR-880*	0	0	0	1	0	0	0	8	0	0
mmu-miR-881	6	223	292	1237	2	3	21	11064	1115	24
mmu-miR-881*	0	0	0	0	0	0	0	0	0	1
mmu-miR-883a-3p	3	22	24	71	1	5	8	1259	70	140
mmu-miR-883a-5p	0	0	3	9	0	0	0	96	17	22
mmu-miR-883b-3p	1	0	1	12	3	1	0	88	77	42
mmu-miR-883b-5p	0	8	1	7	0	0	0	71	16	20
mmu-miR-9	6	14516	23347	68973	460	240	5	17033	742	39
mmu-miR-9*	1	662	2815	12611	37	104	0	1913	57	47
mmu-miR-92a	84	68956	76088	187824	12836	17446	14	59030	2638	11628
mmu-miR-92a-1*	11	6851	10070	33867	2256	909	3	10486	2236	646
mmu-miR-92a-2*	0	9976	578	986	160	238	0	220	36	81
mmu-miR-92b	1	2026	1636	4097	363	389	1	4061	107	580
mmu-miR-92b*	1	27	342	439	37	15	0	734	85	22
mmu-miR-93	488	114867	68545	249261	14354	12707	58	47760	24747	9126
mmu-miR-93*	5	180	541	1253	213	301	3	458	162	264
mmu-miR-96	77	22936	7959	41941	257	1046	44	6684	381	824
mmu-miR-96*	0	89	13	122	396	207	0	11	819	259
mmu-miR-98	0	228	37	260	4	5	0	157	3	32
mmu-miR-98*	0	0	1	7	0	2	0	5	1	8
mmu-miR-99a	5	10	67	175	80	29	9	16	4	28
mmu-miR-99a*	0	5	2	2	2	24	0	0	0	25
mmu-miR-99b	29	48465	9250	24934	1050	1097	12	11902	253	855
mmu-miR-99b*	1	891	661	1329	119	136	0	715	90	151
