# Supplementary material for: Deep-Sequencing Protocols Influence the Results Obtained in Small-RNA Sequencing
Source: PLoS One. 2012 Feb 27;7(2):e32724. doi: 10.1371/journal.pone.0032724 (PMC3287988; doi:10.1371/journal.pone.0032724)
Supplement: Table S2 — Differentially expressed microRNAs between ES male and female cells. miRNA read counts per library were normalised and tested for differential analysis using the DESeq package [14]. (XLS) [file pone.0032724.s009.xls]

## Sheet: Feuille1
microRNA	chr	baseMeanES_XY	baseMeanES_XX	padj
mmu-let-7f-2*	chrX	1.207	4.087	2.1e-11
mmu-miR-10a*	chr11	2.523	0.000	1.4e-09
mmu-miR-1298	chrX	2.621	0.000	4.1e-09
mmu-miR-653*	chr6	1.938	0.056	5.5e-09
mmu-miR-3085-5p	chr19	0.000	2.068	3.6e-06
mmu-miR-211*	chr7	3.069	0.391	5.0e-05
mmu-miR-216a	chr11	1.458	0.000	5.0e-05
mmu-miR-3095-5p	chr4	0.114	1.541	9.3e-05
mmu-miR-483	chr7	2.040	0.000	2.5e-03
mmu-miR-3097-3p	chr5	0.000	0.621	3.7e-03
mmu-miR-3088	chr2	1.889	0.643	4.8e-03
mmu-miR-743b-5p	chrX	0.269	8.612	4.8e-03
mmu-miR-880*	chrX	0.014	0.445	4.8e-03
mmu-miR-3091-5p	chr2	1.376	3.847	7.9e-03
mmu-miR-760-5p	chr3	0.133	1.172	7.9e-03
mmu-miR-3079-3p	chr15	0.374	1.859	9.9e-03
mmu-miR-98*	chrX	0.531	2.769	1.0e-02
mmu-miR-701	chr5	0.666	1.335	1.4e-02
mmu-miR-139-3p	chr7	4.613	0.167	1.5e-02
mmu-miR-449c	chr13	1.166	0.056	1.5e-02
mmu-miR-547*	chrX	0.000	1.112	3.8e-02
mmu-miR-7b*	chr17	0.368	1.552	4.0e-02
mmu-miR-207	chr4	0.195	1.721	4.3e-02
mmu-miR-216b	chr11	0.817	0.000	4.4e-02
mmu-miR-669a-5p	chr2	1.430	2.517	4.4e-02
