# Supplementary material for: Deep-Sequencing Protocols Influence the Results Obtained in Small-RNA Sequencing
Source: PLoS One. 2012 Feb 27;7(2):e32724. doi: 10.1371/journal.pone.0032724 (PMC3287988; doi:10.1371/journal.pone.0032724)
Supplement: Table S3 — miR/miR* ratios. Number of miR/miR* pairs with more reads for the passenger star form than for the mature miRNA per library. (XLS) [file pone.0032724.s010.xls]

## Sheet: Feuille1
Library	#(miR*/miR)>1
ES_XY_454	3
ES_XY_Solexa_Illu	21
ES_XY_Solexa_i_IDT	21
ES_XY_Solexa_IDT	20
ES_XY_SOLiD_v3	18
ES_XY_SOLiD_v4	20
ES_XX_454	3
ES_XX_Solexa_i_IDT	20
ES_XX_SOLiD_v3	24
ES_XX_SOLiD_v4	22
